# Supplementary material for: Impact of Fertilizer on Crop Yield and C:N:P Stoichiometry in Arid and Semi-Arid Soil
Source: Int J Environ Res Public Health. 2021 Apr 20;18(8):4341. doi: 10.3390/ijerph18084341 (PMC8072689; doi:10.3390/ijerph18084341)
Supplement: Supplementary file 1 [file ijerph-18-04341-s001.zip]

Archive with 1 entries (1 files):
- ijerph-1160077-supplementary.pdf
